# Supplementary material for: Biocontrol Potential of Bacillus amyloliquefaciens against Botrytis pelargonii and Alternaria alternata on Capsicum annuum
Source: J Fungi (Basel). 2021 Jun 10;7(6):472. doi: 10.3390/jof7060472 (PMC8230671; doi:10.3390/jof7060472)
Supplement: Supplementary file 1 [file jof-07-00472-s001.zip]

Archive with 1 entries (1 files):
- jof-1245185-supplementary.pdf
